# Supplementary material for: SARS-CoV-2 delta (B.1.617.2) spike protein adjuvanted with Alum-3M-052 enhances antibody production and neutralization ability
Source: Front Public Health. 2023 Jan 6;10:976686. doi: 10.3389/fpubh.2022.976686 (PMC9853420; doi:10.3389/fpubh.2022.976686)
Supplement: Supplementary data 1 — Data of mice serum IgG antibody titers against spike protein (B.1.617.2). [file Table_1.XLSX]

## Sheet: IgG antibody binding
Fig 1. Detection of IgG antibody binding (A405)
	DAY 7
	spike protein+alum				spike protein+alum-3M-052				PBS
dilution ratio	1	2	3	4	1	2	3	4	1	2	3	4
25	1.1289	0.70425	1.48245	1.9554	0.68445	0.8677	0.84815	1.0703	0.32095	0.2567	0.2671	0.26785
50	0.75765	0.4483	0.94835	1.54055	0.50945	0.6438	0.4923	0.77015	0.2736	0.2153	0.22835	0.2486
100	0.5376	0.34055	0.63295	1.0979	0.37315	0.4107	0.31775	0.47285	0.2482	0.1889	0.19655	0.2058
200	0.31145	0.23935	0.4019	0.73045	0.26265	0.2782	0.21065	0.31455	0.19965	0.1624	0.16675	0.1561
400	0.2307	0.1803	0.2645	0.44945	0.1864	0.20095	0.16445	0.19685	0.1584	0.134	0.13665	0.1288
800	0.1763	0.1514	0.19405	0.33095	0.1466	0.15585	0.13415	0.16125	0.13605	0.12185	0.11735	0.1116
1600	0.1566	0.1415	0.16825	0.23625	0.1507	0.13075	0.1231	0.13555	0.12355	0.1171	0.10955	0.1061
3200	0.15045	0.12235	0.14975	0.19675	0.13835	0.133	0.12375	0.11805	0.12565	0.1158	0.11025	0.1017
6400	0.1536	0.1348	0.1534	0.15685	0.1262	0.11905	0.10935	0.1298	0.10795	0.1047	0.1113	0.09715
12800	0.1427	0.1191	0.13145	0.1279	0.11895	0.1149	0.10525	0.1189	0.0893	0.094	0.09825	0.09015
25600	0.1172	0.1211	0.13795	0.12005	0.115	0.1089	0.09775	0.1151	0.09315	0.09595	0.09835	0.09345
51200	0.10765	0.11615	0.1233	0.1192	0.11495	0.10325	0.0924	0.1035	0.0843	0.0927	0.101	0.0893
102400	0.17445	0.1103	0.11585	0.1069	0.1195	0.1039	0.08645	0.10655	0.08345	0.0862	0.10315	0.0867
204800	0.12195	0.12225	0.12975	0.11245	0.1183	0.10515	0.09085	0.10505	0.0909	0.0922	0.09835	0.09455
409600	0.1175	0.12455	0.132	0.1312	0.1316	0.1096	0.0999	0.1112	0.1013	0.0966	0.1004	0.09595
819200	0.12285	0.1205	0.12685	0.1133	0.1259	0.10645	0.10055	0.11875	0.11335	0.10875	0.11085	0.0983
DAY 14
	spike protein+alum				spike protein+alum-3M-052				PBS
dilution ratio	1	2	3	4	1	2	3	4	1	2	3	4
25	2.3161	1.05705	0.5809	2.12795	3.4607	3.6022	3.5705	3.4254	0.3434	0.2826	0.3443	0.5537
50	1.70825	0.7471	0.4279	1.7348	3.1526	3.41475	3.59375	3.5854	0.23955	0.21325	0.25225	0.4199
100	1.31295	0.5708	0.31105	1.19235	2.87325	3.15685	3.61315	3.551	0.1837	0.1497	0.18785	0.25965
200	0.99065	0.38975	0.21725	0.8756	2.3031	2.6587	3.53115	3.4005	0.15035	0.1267	0.1408	0.1778
400	0.60605	0.2624	0.1651	0.5156	1.60935	1.83445	3.19745	2.94785	0.13515	0.10665	0.12285	0.136
800	0.387	0.1956	0.1308	0.33845	1.1409	1.1695	2.4071	2.16055	0.12095	0.1037	0.10935	0.11605
1600	0.2729	0.1495	0.1237	0.2268	0.6895	0.8408	1.60295	1.4951	0.12485	0.10605	0.11015	0.1138
3200	0.20155	0.14545	0.11645	0.1907	0.47045	0.5456	1.021	0.97335	0.1256	0.1154	0.1049	0.10615
6400	0.1522	0.11415	0.11505	0.136	0.29575	0.29375	0.5454	0.58825	0.1107	0.11575	0.09475	0.12165
12800	0.1128	0.10905	0.1068	0.11185	0.17865	0.2127	0.3102	0.2978	0.1146	0.1069	0.08635	0.1135
25600	0.10135	0.09845	0.10035	0.1056	0.13165	0.1635	0.20075	0.1864	0.10165	0.10355	0.0826	0.10695
51200	0.0948	0.09365	0.10205	0.097	0.106	0.1364	0.1504	0.1454	0.09315	0.0998	0.0833	0.09985
102400	0.0907	0.0897	0.1045	0.09605	0.1033	0.12605	0.1285	0.1098	0.0951	0.1043	0.0889	0.10005
204800	0.0995	0.09285	0.1015	0.0994	0.09815	0.12245	0.1221	0.0978	0.10375	0.0998	0.09115	0.09985
409600	0.09695	0.0971	0.1065	0.1003	0.1066	0.1148	0.1077	0.09115	0.127	0.1103	0.0977	0.10425
819200	0.11345	0.09925	0.10265	0.1027	0.1118	0.1136	0.10975	0.0926	0.12495	0.1214	0.0911	0.1092
	DAY 28
	spike protein+alum				spike protein+alum-3M-052				PBS
dilution ratio	1	2	3	4	1	2	3	4	1	2	3	4
25	3.69	3.677	3.703	3.68415	3.7303	3.7391	3.6986	3.7132	0.43915	0.3851	0.4835	0.41265
50	3.67235	3.67075	3.6693	3.6717	3.7434	3.7297	3.7519	3.7176	0.37965	0.3339	0.39455	0.3698
100	3.62615	3.64115	3.65025	3.66475	3.7419	3.7095	3.7443	3.7097	0.29925	0.24695	0.30145	0.2697
200	3.6198	3.55635	3.6215	3.6725	3.7622	3.728	3.7273	3.7328	0.2303	0.1918	0.2146	0.19405
400	3.45565	3.3606	3.52105	3.6475	3.7419	3.7212	3.718	3.6998	0.17205	0.14875	0.1566	0.14655
800	3.1722	2.74595	3.1255	3.58285	3.7382	3.7253	3.7434	3.7024	0.1441	0.1303	0.13375	0.11785
1600	2.5186	2.19845	2.5076	3.47365	3.7506	3.7526	3.7229	3.7114	0.12615	0.12475	0.12465	0.1108
3200	1.9009	1.5635	1.95975	3.29145	3.7278	3.7121	3.73	3.7059	0.1224	0.1203	0.11605	0.1015
6400	1.48945	1.1314	1.338	2.74725	3.7121	3.6476	3.6536	3.6813	0.1119	0.10515	0.11615	0.10045
12800	0.88465	0.6369	0.71875	1.87405	3.6433	3.5098	3.5077	3.5596	0.10925	0.1028	0.11375	0.08925
25600	0.51685	0.35525	0.4337	1.09365	3.5582	2.8404	2.8831	2.9862	0.1108	0.08645	0.1091	0.08295
51200	0.35785	0.2443	0.2755	0.66735	2.9192	1.6628	1.8134	2.1385	0.1117	0.088	0.1031	0.08615
102400	0.20185	0.17895	0.1956	0.4181	1.7985	1.0621	1.1611	1.1397	0.109	0.0873	0.0947	0.08105
204800	0.16085	0.1405	0.15995	0.2702	1.0765	0.6462	0.7266	0.6605	0.10855	0.09475	0.1023	0.0835
409600	0.13295	0.13055	0.12565	0.18935	0.6852	0.4357	0.4201	0.4031	0.1088	0.1026	0.10915	0.09085
819200	0.1183	0.122	0.17875	0.15995	0.3972	0.2721	0.2882	0.2751	0.1088	0.10405	0.1072	0.0838

## Sheet: IgG ED50
IgG-ED50
	spike protein+alum				spike protein+alum-3M-052				PBS+alum-3M-052
ED50	1	2	3	4	1	2	3	4	1	2	3	4
D7	23.48		10.12	53.38	36.98	34.33		37.61	85.97	20.32	73.63	116.6
average	28.9933				36.3067				74.13
D14	35.76	15.13	28.6	64.09	301.5	377.4	1324	1180		44.69	3.733	52.87
average	35.895				795.725				33.7643
D28	3462	2216	3218	12631	89573	43309	47726	55612	86.8	50.95	65.89	87.87
average	5381.75				59055				72.8775
