# Supplementary material for: SARS-CoV-2 delta (B.1.617.2) spike protein adjuvanted with Alum-3M-052 enhances antibody production and neutralization ability
Source: Front Public Health. 2023 Jan 6;10:976686. doi: 10.3389/fpubh.2022.976686 (PMC9853420; doi:10.3389/fpubh.2022.976686)
Supplement: Supplementary data 2 — Data of mice serum IgM antibody titers against spike protein (B.1.617.2). [file Table_2.XLSX]

## Sheet: IgM antibody binding
Fig 1. Detection of IgM antibody binding (A405)
	spike protein+alum				spike protein+alum-3M-052				PBS+alum-3M-052
dilution ratio	1	2	3	4	1	2	3	4	1	2	3	4
25	2.99405	1.985	1.79975	1.8201	2.0822	2.13545	1.62425	1.651	1.1397	0.6351	0.8024	1.81455
50	2.2581	1.5297	1.33975	1.25125	1.42765	1.43165	1.1936	1.1567	0.88975	0.46935	0.56595	1.22895
100	1.482	1.0625	0.92355	0.879	0.97295	1.02895	0.80805	0.8381	0.6469	0.38205	0.425	0.81695
200	1.0063	0.7221	0.59665	0.58265	0.66385	0.6979	0.5084	0.5443	0.4013	0.2895	0.3005	0.5523
400	0.6167	0.47395	0.40035	0.3657	0.414	0.44975	0.3175	0.3601	0.26715	0.2006	0.19045	0.32875
800	0.3879	0.3321	0.2655	0.2422	0.27505	0.29	0.22295	0.23525	0.18425	0.14395	0.1405	0.20785
1600	0.2656	0.25535	0.20965	0.17765	0.21055	0.2111	0.16885	0.18695	0.1578	0.11845	0.1216	0.15575
3200	0.19325	0.19055	0.16555	0.14435	0.16335	0.16435	0.14465	0.14965	0.14045	0.1124	0.109	0.12545
	spike protein+alum				spike protein+alum-3M-052				PBS+alum-3M-052
dilution ratio	1	2	3	4	1	2	3	4	1	2	3	4
25	2.70575	2.6295	2.1651	2.2214	2.57795	1.77485	1.7853	2.1312	1.22665	0.76435	1.0082	1.9048
50	2.2034	2.0696	1.5939	1.63285	1.95375	1.4878	1.312	1.67725	0.94	0.57225	0.8044	1.2588
100	1.78285	1.75905	1.1024	1.08635	1.4893	1.0028	0.96585	1.19205	0.61395	0.4049	0.5355	0.7411
200	1.1576	1.10145	0.7135	0.7975	0.95515	0.7222	0.66125	0.73215	0.42505	0.29715	0.35615	0.4405
400	0.7182	0.6954	0.41635	0.4802	0.799	0.4413	0.4143	0.48915	0.2795	0.2161	0.23925	0.2736
800	0.43635	0.372	0.2864	0.3338	0.3847	0.28915	0.2729	0.31765	0.20375	0.1613	0.16175	0.1892
1600	0.2608	0.25095	0.1835	0.2089	0.25775	0.20715	0.1991	0.20115	0.14175	0.14045	0.13075	0.1451
3200	0.19615	0.1763	0.1547	0.1473	0.1886	0.15285	0.15445	0.1601	0.1146	0.12085	0.11065	0.1169
	spike protein+alum				spike protein+alum-3M-052				PBS+alum-3M-052
dilution ratio	1	2	3	4	1	2	3	4	1	2	3	4
25	2.17825	1.4759	1.89435	1.65285	1.83615	1.6485	1.73045	1.9998	0.943	0.7058	0.6453	1.41045
50	2.07725	1.1771	1.69645	1.30195	1.5034	1.52175	1.6901	1.97805	0.948	0.5416	0.50425	1.18925
100	1.45165	0.882	1.1865	0.9635	1.2733	1.2203	1.1813	1.48975	0.7031	0.3762	0.37685	0.85365
200	0.93635	0.53445	0.7924	0.6505	0.87485	0.72905	0.87905	0.92175	0.43995	0.30575	0.2672	0.52755
400	0.64445	0.33125	0.50515	0.40935	0.5185	0.4653	0.5739	0.63765	0.28945	0.2122	0.18345	0.31145
800	0.38915	0.2188	0.34255	0.29695	0.3575	0.3182	0.3971	0.41415	0.2146	0.15105	0.1472	0.2034
1600	0.2371	0.15675	0.21125	0.1865	0.2276	0.19415	0.23215	0.2538	0.13345	0.12545	0.12255	0.16715
3200	0.1795	0.13225	0.1723	0.14665	0.1714	0.14935	0.17775	0.1721	0.108	0.10365	0.10545	0.13375
