# Supplementary material for: SARS-CoV-2 delta (B.1.617.2) spike protein adjuvanted with Alum-3M-052 enhances antibody production and neutralization ability
Source: Front Public Health. 2023 Jan 6;10:976686. doi: 10.3389/fpubh.2022.976686 (PMC9853420; doi:10.3389/fpubh.2022.976686)
Supplement: Supplementary data 3 — Data of inhibition rates of mice serum neutralizing antibody against SARS-CoV-2 spike protein (B.1.617.2). [file Table_3.XLSX]

## Sheet: Sheet1
Detection of ACE2 binding (A450nm)
spike protein+alum			spike protein+alum-3M-052			PBS+alum-3M-052
D7	D14	D28	D7	D14	D28	D7	D14	D28	control
3.1367	3.2124	2.22155	3.2485	3.11245	0.4418	3.19395	3.3015	3.2421	0.062
3.29695	3.16395	2.64925	2.98575	2.8853	0.81375	3.18345	3.17465	3.0819	3.44135
3.2105	3.0235	3.13365	2.82135	2.9231	0.41365	3.0919	3.12015	3.17915
3.24565	3.28055	2.46475	3.1924	3.2115	0.2274	3.42435	3.0247	3.1905
ACE2 inhibition rate（%）
	spike protein+alum				spike protein+alum-3M-052				PBS+alum-3M-052
D7	8.85263	4.19603	6.70812	5.68672	5.60391	13.239	18.0162	7.23408	7.18904	7.49415	10.1544	0.493992
D14	6.65291	8.06079	12.142	4.67258	9.5573	16.1579	15.0595	6.67906	4.06381	7.74987	9.33355	12.1072
D28	35.4454	23.0171	8.94126	28.3784	87.162	76.3538	87.98	93.3921	5.78988	10.445	7.6191	7.28929
