# Supplementary material for: SARS-CoV-2 delta (B.1.617.2) spike protein adjuvanted with Alum-3M-052 enhances antibody production and neutralization ability
Source: Front Public Health. 2023 Jan 6;10:976686. doi: 10.3389/fpubh.2022.976686 (PMC9853420; doi:10.3389/fpubh.2022.976686)
Supplement: Supplementary data 4 — Data of neutralization efficiencies of mice serum neutralizing antibodies against pseudovirus of SARS-CoV-2 (B.1.617.2) and SARS-CoV-2 (BA.2.12.1). [file Table_4.XLSX]

## Sheet: B.1.617
Fig 4-1. Pseudovirus neutralization efficiency against B.1.617 (%)
Day 7	spike protein+alum				spike protein+alum-3M-052				PBS
dilution ratio	1	2	3	4	1	2	3	4	1	2	3	4
50	0.335324	0.191889	0.190169	0.282386	0.351005	0.337806	0.277015	0.340684	0.309796	0.153812	0.171647	0.228433
150	0.17018	0.0551078	0.10311	0.114231	0.0908035	0.0965198	0.185569	0.135199	0.176404	0.0632863	0.0882328	0.0047623
450	0.107813	-0.0313195	0.0701514	0.00216764	-0.113837	0.161007	0.0237659	0.0860105	0.142004	-0.0752858	0.0311349	0.0289903
1350	0.102361	-0.0418552	0.109545	-0.0942386	-0.0369898	0.219267	0.128957	0.0168237	0.0216625	0.0309947	0.00400728	0.0647528
4050	0.184332	-0.0326663	0.0722511	0.0140928	-0.0557514	0.119082	0.096242	0.0395884	0.115414	0.109271	0.0949571	-0.0181364
12150	0.0973203	0.00964486	0.0163413	-0.0378124	-0.0403541	0.0163873	-0.00799639	0.110994	0.169897	0.196568	0.0613818	-0.0261439
Day 14	spike protein+alum				spike protein+alum-3M-052				PBS
dilution ratio	1	2	3	4	1	2	3	4	1	2	3	4
50	0.394828	0.452857	0.308462	0.389545	0.463495	0.264461	0.384173	0.606418	0.267317	0.268192	0.250193	0.335324
150	0.280365	0.252711	0.204885	0.202119	0.157538	0.134075	0.264077	0.326468	0.173157	0.184773	0.0880439	0.17018
450	0.196106	0.236113	0.116871	0.159778	0.0417997	0.10284	0.139621	0.0966969	0.0427733	0.0977935	0.0758982	0.107813
1350	0.189116	0.154147	0.143305	0.130922	0.0173712	0.140206	0.130376	0.167147	-0.0288621	0.155768	0.0704457	0.102361
4050	0.111602	0.115818	0.0824229	0.161806	-0.0527237	0.0671312	0.13873	0.146716	-0.101715	0.0720157	0.0285321	0.184332
12150	0.0451795	0.0108689	0.027881	0.0708304	-0.127726	0.0709409	0.132025	0.0687205	-0.0875492	0.113692	-0.0920375	0.0973203
Day 21	spike protein+alum				spike protein+alum-3M-052				PBS
dilution ratio	1	2	3	4	1	2	3	4	1	2	3	4
50	0.543743	0.43731	0.583774	0.493692	0.989403	0.998593	0.994144	0.99808	0.148651	0.323722	0.383147	0.178407
150	0.312267	0.198532	0.230859	0.102744	0.830121	0.995631	0.881371	0.998171	0.0602238	0.1947	0.211195	0.170514
450	0.195189	0.0921294	0.114325	0.126391	0.516676	0.793738	0.517298	0.902667	0.142471	0.136799	0.197145	0.0755386
1350	0.130183	0.0385973	0.0908641	0.0836517	0.177557	0.377961	0.0552999	0.55213	0.0398697	0.221415	0.220198	-0.0184327
4050	0.15484	0.162726	0.0422541	0.272894	0.11567	0.156766	-0.223375	0.146812	-0.0294445	0.104912	0.22882	-0.0623448
12150	0.0195279	0.0780866	0.0923964	0.114996	0.0518238	0.038244	-0.307968	-0.134948	-0.129158	0.111211	0.0910927	-0.119058
mean ED50 of pseudovirus neutralization efficiency against B.1.617 on day 28
	Mouse 1	Mouse 2	Mouse 3	Mouse 4
spike protein+alum	62	<50	65	<50
spike protein+alum-3M-052	485	969	477	1595
PBS	<50	<50	<50	<50

## Sheet: B.2.12.1
Fig 4-1. Pseudovirus neutralization efficiency against B.2.12.1 (%)
Day 7	spike protein+alum				spike protein+alum-3M-052				PBS+alum-3M-052
dilution ratio	1	2	3	4	1	2	3	4	1	2	3	4
50	0.219649	0.230534	0.210019	0.352346	0.274753	0.328355	0.244698	0.230566	0.248745	0.33994	0.201843	0.352346
150	0.174227	0.131782	0.106552	0.131797	0.113482	0.311571	0.219705	0.190029	0.215108	0.264415	0.157605	0.131797
450	0.0379246	0.0346833	0.155501	0.12307	0.140311	0.246855	0.153175	0.206932	0.0977305	0.223987	0.166191	0.12307
1350	-0.0100492	0.0398632	0.123148	0.0995336	0.15884	0.137722	0.148662	0.0864338	0.124431	0.161629	0.181099	0.0995336
4050	-0.0326434	0.0886427	0.0743616	0.0812234	0.0963878	0.148935	0.151614	0.0278907	0.136999	0.229644	0.143831	0.0812234
12150	0.00212327	0.015144	0.0480792	0.0381079	0.100517	0.145999	0.131928	-0.0404512	0.0622359	0.144507	0.120371	0.0381079
Day 14	spike protein+alum				spike protein+alum-3M-052				PBS+alum-3M-052
dilution ratio	1	2	3	4	1	2	3	4	1	2	3	4
50	0.317269	0.312815	0.299215	0.253921	0.227648	0.200925	0.307195	0.267483	0.222456	0.239289	0.287974	0.111415
150	0.285239	0.129148	0.184056	0.186627	0.0547582	0.0657896	0.124854	0.181539	0.159611	0.334373	0.227294	0.125485
450	0.220337	0.0589463	0.143163	0.0942796	-0.0567187	0.12649	0.110766	0.154799	0.104178	0.214833	0.187958	0.107564
1350	0.252219	0.116486	0.0899777	0.0211878	-0.023424	0.0869405	0.0356655	0.0376952	0.121463	0.206575	0.0971904	0.0212493
4050	0.207785	0.105296	0.121314	0.0779467	-0.0214845	0.0226819	0.0766928	0.0111847	0.114545	0.208992	0.0735283	0.0686702
12150	0.166448	-0.0398347	0.0438744	0.0623687	-0.0640528	-0.0759378	-0.0258292	0.093182	0.0139143	0.156004	0.0532314	0.075717
	spike protein+alum				spike protein+alum-3M-052				PBS+alum-3M-052
dilution ratio	1	2	3	4	1	2	3	4	1	2	3	4
50	0.35916	0.367259	0.363759	0.436136	0.938529	0.799615	0.996371	0.977685	0.34185	0.2565	0.194848	0.271108
150	0.271093	0.315198	0.327851	0.286841	0.567935	0.444264	0.994511	0.602305	0.30707	0.141447	0.124778	0.242357
450	0.262085	0.19466	0.335335	0.263717	0.246687	0.278675	0.904548	0.319887	0.0682054	0.101273	0.0989655	0.306613
1350	0.226336	0.170356	0.271366	0.146351	0.369394	0.260771	0.475265	0.151442	0.173484	0.0967981	0.00989018	0.0717457
4050	0.179535	0.0401361	0.205703	0.0916788	0.329078	0.259894	0.248772	0.114454	0.134788	0.0356438	0.0832414	0.104692
12150	0.150171	0.0834883	0.277054	0.0127212	0.207908	0.235763	0.225275	0.0236718	0.0805463	-0.111884	-0.0787248	0.063788
mean ED50 of pseudovirus neutralization efficiency against B.1.617 on day 28
Day 21	Mouse 1	Mouse 2	Mouse 3	Mouse 4
spike protein+alum	<50	<50	<50	<50
spike protein+alum-3M-052	182	129	1278	226
PBS+alum-3M-052	<50	<50	<50	<50
